# Supplementary material for: Comparison of the Fecal Microbiota of Horses with Intestinal Disease and Their Healthy Counterparts
Source: Vet Sci. 2021 Jun 17;8(6):113. doi: 10.3390/vetsci8060113 (PMC8234941; doi:10.3390/vetsci8060113)
Supplement: Supplementary file 1 [file vetsci-08-00113-s001.zip]

Archive with 1 entries (1 files):
- vetsci-1210033-supplementary.pdf
